# Supplementary material for: Whole genome and transcriptome analyses of environmental antibiotic sensitive and multi-resistant Pseudomonas aeruginosa isolates exposed to waste water and tap water
Source: Microb Biotechnol. 2014 Sep 3;8(1):116–30. doi: 10.1111/1751-7915.12156 (PMC4321378; doi:10.1111/1751-7915.12156)
Supplement: Supplementary file 1 [file mbt20008-0116-sd1.zip]

Archive with 5 entries (5 files):
- mbt212156-sup-0001-tableS1.xlsx
- mbt212156-sup-0002-tableS2.xlsx
- mbt212156-sup-0003-tableS3.xlsx
- mbt212156-sup-0004-tableS4.xlsx
- mbt212156-sup-0005-tableS5.xlsx
