# Supplementary material for: Whole genome and transcriptome analyses of environmental antibiotic sensitive and multi-resistant Pseudomonas aeruginosa isolates exposed to waste water and tap water
Source: Microb Biotechnol. 2014 Sep 3;8(1):116–30. doi: 10.1111/1751-7915.12156 (PMC4321378; doi:10.1111/1751-7915.12156)
Supplement: Supplementary file 1 [file mbt20008-0116-sd1.zip › mbt212156-sup-0001-tableS1.xlsx]

## Sheet: Assembly statistics
Table S1: assembly statistics
Strain	PA30	PA49
total reads	173167213	109184903
quality filtered reads	154931858	97483549
number of contigs	207	269
n50 (bp)	117345	73060
total genome size (bp)	6765443	7012719
predicted genes	6572	6781
annotated genes	6510	6690
