# Supplementary material for: Whole genome and transcriptome analyses of environmental antibiotic sensitive and multi-resistant Pseudomonas aeruginosa isolates exposed to waste water and tap water
Source: Microb Biotechnol. 2014 Sep 3;8(1):116–30. doi: 10.1111/1751-7915.12156 (PMC4321378; doi:10.1111/1751-7915.12156)
Supplement: Supplementary file 1 [file mbt20008-0116-sd1.zip › mbt212156-sup-0002-tableS2.xlsx]

## Sheet: Reference sequence coverage
Table 2: Reference sequence coverage
		% of reference covered by genome assembly
Reference name	RefSeq Accession	PA30	PA49
PAO1	NC_002516	95.78	96.37
PAGI-1	AF241171.1	76.23	93.99
PAGI-2	AF440523.1	84.13	80.78
PAGI-3	AF440524.1	19.53	15.96
PAGI-4	AY258138.1	0	37.44
PAGI-5	EF611301.1	98.35	21.8
PAGI-6	EF611302.1	99.99	69.9
PAGI-7	EF611303.1	97.95	11.77
PAGI-8	EF611304.1	100	67.71
PAGI-9	EF611305.1	99.99	0
PAGI-10	EF611306.1	99.97	0
PAGI-11	EF611307.1	99.9	0
PAPI-1	AY273869.1	0.29	49.1
PAPI-2	AY273870.1	1.52	9.31
pKLC102	NC_019202.1	0.85	14.96
