# Supplementary material for: Whole genome and transcriptome analyses of environmental antibiotic sensitive and multi-resistant Pseudomonas aeruginosa isolates exposed to waste water and tap water
Source: Microb Biotechnol. 2014 Sep 3;8(1):116–30. doi: 10.1111/1751-7915.12156 (PMC4321378; doi:10.1111/1751-7915.12156)
Supplement: Supplementary file 1 [file mbt20008-0116-sd1.zip › mbt212156-sup-0003-tableS3.xlsx]

## Sheet: RNA sequencing statistics
Table S3: RNA sequencing statistics
Water matrix	tap water		waste water
Strain	PA30	PA49	PA30	PA49
total read pairs	41387273	48614716	52587009	57810739
read pairs mapped to contigs	39817247	46609627	50403386	55358602
% mapped reads	0.962065	0.958756	0.958476	0.957583
% mapped to coding genes	0.0894034	0.0351066	0.0598414	0.0273305
median reads per gene	130	62	97	54
