# Supplementary material for: Whole genome and transcriptome analyses of environmental antibiotic sensitive and multi-resistant Pseudomonas aeruginosa isolates exposed to waste water and tap water
Source: Microb Biotechnol. 2014 Sep 3;8(1):116–30. doi: 10.1111/1751-7915.12156 (PMC4321378; doi:10.1111/1751-7915.12156)
Supplement: Supplementary file 1 [file mbt20008-0116-sd1.zip › mbt212156-sup-0004-tableS4.xlsx]

## Sheet: higher expression
Genes that were up-regulated in isolate PA30 upon exposure to waste water as compared to exposure in tap water
internal gene ID	PA49 scaffold	start position on scaffold	locus ID (PAO1 locus or GenBank accession)	annotated gene product	normalized expression in tap water	normalized expression in waste water	fold Change	adjusted P-value
PA30_6273	scaffold_86	49	PA0244	shikimate 5-dehydrogenase [Pseudomonas aeruginosa]	6.26099	820.637	131.071	4.54e-11
PA30_1310	scaffold_14	153609	PA0740	SDS hydrolase SdsA1	84.9706	10083.5	118.671	9.55e-07
PA30_3918	scaffold_4	38761	PA5445	probable coenzyme A transferase	203.929	22205.3	108.887	1.91e-05
PA30_4588	scaffold_5	25770	PA0320	conserved hypothetical protein	172.624	14752.5	85.4598	1.55e-05
PA30_3360	scaffold_31	46970	PA0887	acetyl-coenzyme A synthetase	701.231	59357.5	84.6476	0.000419513
PA30_6224	scaffold_83	6096	PA4198	probable AMP-binding enzyme	149.369	11996.5	80.3144	1.07e-05
PA30_1543	scaffold_15	150599	PA3233	hypothetical protein	207.507	8260.04	39.806	6.68e-05
PA30_1541	scaffold_15	148498	PA3235	conserved hypothetical protein	260.278	9900.19	38.0369	0.000151252
PA30_1542	scaffold_15	148854	PA3234	probable sodium:solute symporter	820.19	30032.6	36.6167	0.0015834
PA30_1915	scaffold_19	65267	PA5098	histidine ammonia-lyase	270.117	9831.99	36.399	0.000164799
PA30_2832	scaffold_26	187299	PA0465	inner membrane protein CreD	209.296	7424.86	35.4754	7.83e-05
PA30_4507	scaffold_48	18374	PA4290	probable chemotaxis transducer	128.798	4421.82	34.3316	1.13e-05
PA30_2830	scaffold_26	186765	gi|490476144	hypothetical protein [Pseudomonas aeruginosa]	3.57771	115.158	32.1875	1.03e-06
PA30_1914	scaffold_19	63801	PA5097	probable amino acid permease	209.296	6662.36	31.8323	8.94e-05
PA30_1917	scaffold_19	68442	PA5100	urocanase	669.032	19463.9	29.0926	0.001655
PA30_6493	scaffold_91	356	PA4224	pyochelin biosynthetic protein PchG	0.894427	25.7148	28.75	0.00538427
PA30_2831	scaffold_26	186947	PA0466	hypothetical protein	48.2991	1253.32	25.9491	1.03e-06
PA30_1916	scaffold_19	66893	PA5099	probable transporter	155.63	3766.66	24.2026	4.77e-05
PA30_1913	scaffold_19	62715	PA5096	probable binding protein component of ABC transporter	255.806	6142.48	24.0122	0.000250363
PA30_2024	scaffold_2	48079	PA4359	conserved hypothetical protein	0.894427	21.2426	23.75	0.0161917
PA30_6225	scaffold_83	7836	PA4199	probable acyl-CoA dehydrogenase	392.654	9142.16	23.283	0.000830964
PA30_2747	scaffold_26	110516	PA0545	hypothetical protein	196.774	4015.98	20.4091	0.000153328
PA30_1912	scaffold_19	61839	PA5095	probable permease of ABC transporter	286.217	5225.69	18.2578	0.000561679
PA30_1910	scaffold_19	59483	PA5093	probable histidine/phenylalanine ammonia-lyase	238.812	4193.75	17.5609	0.000382687
PA30_4596	scaffold_5	33245	PA0327	hypothetical protein	363.137	6296.77	17.3399	0.00113298
PA30_4589	scaffold_5	26201	PA0321	probable acetylpolyamine aminohydrolase	58.1378	962.627	16.5577	1.91e-05
PA30_1911	scaffold_19	61012	PA5094	probable ATP-binding component of ABC transporter	322.888	4678.97	14.491	0.00125181
PA30_1544	scaffold_15	152395	PA3232	probable nuclease	144.897	2069.48	14.2824	0.000173129
PA30_5546	scaffold_7	28033	PA2658	hypothetical protein	779.046	10424.5	13.3812	0.0092726
PA30_1909	scaffold_19	58278	PA5092	imidazolone-5-propionate hydrolase HutI	265.645	3550.88	13.367	0.000933924
PA30_5856	scaffold_76	3	PA2444	serine hydroxymethyltransferase [Pseudomonas aeruginosa]	7.15542	95.0329	13.2812	0.000151252
PA30_1923	scaffold_19	74821	PA5106	conserved hypothetical protein	190.513	2437.31	12.7934	0.00048872
PA30_5545	scaffold_7	27725	PA2659	hypothetical protein	928.415	11220.6	12.0857	0.0155907
PA30_5547	scaffold_7	28347	PA2657	probable two-component response regulator	432.903	4864.57	11.2371	0.00460671
PA30_2192	scaffold_20	50973	PA2122	hypothetical protein	164.575	1829.1	11.1141	0.000601611
PA30_588	scaffold_108	3	PA2444	serine hydroxymethyltransferase [Pseudomonas aeruginosa]	11.6276	128.574	11.0577	0.000199926
PA30_2413	scaffold_23	31308	PA4773	hypothetical protein	44.7214	466.22	10.425	0.00031846
PA30_1872	scaffold_19	20314	PA5054	heat shock protein HslU	291.583	3035.46	10.4103	0.00243366
PA30_6223	scaffold_83	3574	PA4197	BfiS	70.6597	702.125	9.93671	0.000480162
PA30_5548	scaffold_7	29015	PA2656	probable two-component sensor	444.53	4112.13	9.2505	0.00775534
PA30_6226	scaffold_83	9803	PA4200	hypothetical protein	304.105	2772.72	9.11765	0.0041954
PA30_904	scaffold_11	273737	PA2890	putative isohexenylglutaconyl-CoA hydratase	13.4164	121.866	9.08333	0.000638748
PA30_4155	scaffold_40	24002	PA4824	hypothetical protein	3.57771	32.423	9.0625	0.0191592
PA30_4158	scaffold_40	26751	gi|386060992	transporter [Pseudomonas aeruginosa]	3.57771	32.423	9.0625	0.0191592
PA30_5524	scaffold_7	9506	PA2679	hypothetical protein	260.278	2350.11	9.02921	0.0031822
PA30_1311	scaffold_14	155704	PA0741	conserved hypothetical protein	144.897	1303.63	8.99691	0.00132396
PA30_1908	scaffold_19	57485	PA5091	N-formylglutamate amidohydrolase	368.504	3271.37	8.87743	0.00637795
PA30_1921	scaffold_19	73381	PA5104	conserved hypothetical protein	97.4926	865.358	8.87615	0.00106581
PA30_6222	scaffold_83	2927	PA4196	BfiR	39.3548	326.466	8.29545	0.00101218
PA30_2412	scaffold_23	30181	PA4774	hypothetical protein	76.9207	621.627	8.0814	0.0015834
PA30_4345	scaffold_44	41189	PA1977	hypothetical protein	11.6276	93.9149	8.07692	0.00170654
PA30_1922	scaffold_19	73968	PA5105	histidine utilization repressor HutC	331.832	2588.25	7.79987	0.00775534
PA30_1871	scaffold_19	19737	PA5053	heat shock protein HslV	150.264	1166.11	7.76042	0.00296335
PA30_5857	scaffold_76	307	PA2445	glycine cleavage system protein P2	275.484	2136.56	7.75568	0.006018
PA30_4349	scaffold_44	44055	PA1980	response regulator EraR	7.15542	54.7837	7.65625	0.00747778
PA30_4059	scaffold_4	173301	PA5536	conserved hypothetical protein	8.94427	68.2001	7.625	0.00459785
PA30_4590	scaffold_5	27251	PA0322	probable transporter	52.7712	396.902	7.52119	0.0021556
PA30_5879	scaffold_77	11279	PA1917	hypothetical protein	8.04984	60.3738	7.5	0.00648779
PA30_4363	scaffold_45	8102	PA0103	probable sulfate transporter	212.874	1554.07	7.30042	0.00538427
PA30_5222	scaffold_6	193396	PA3080	hypothetical protein	483.885	3517.33	7.26895	0.0181933
PA30_1506	scaffold_15	113885	PA3268	probable TonB-dependent receptor	620.732	4420.71	7.12176	0.0286794
PA30_1593	scaffold_15	194750	PA3186	Glucose/carbohydrate outer membrane porin OprB precursor [Pseudomonas aeruginosa]	33.0938	224.725	6.79054	0.00279131
PA30_3365	scaffold_31	52167	PA0883	probable acyl-CoA lyase beta chain	6.26099	40.2492	6.42857	0.0309991
PA30_4506	scaffold_48	17172	PA4289	probable transporter	122.537	782.624	6.38686	0.00706089
PA30_2424	scaffold_23	43710	PA4762	heat shock protein GrpE	276.378	1615.56	5.84547	0.018069
PA30_5858	scaffold_76	3197	PA2446	glycine cleavage system protein H2	84.0762	490.817	5.83777	0.009672
PA30_1545	scaffold_15	153130	PA3231	hypothetical protein	74.2375	420.381	5.66265	0.0110108
PA30_5789	scaffold_72	7065	no database hit	-	14.3108	80.4984	5.625	0.013837
PA30_2054	scaffold_2	78466	PA4387	conserved hypothetical protein	190.513	1056.54	5.54577	0.0178059
PA30_5469	scaffold_67	17646	PA3126	heat-shock protein IbpA	491.935	2711.23	5.51136	0.0440947
PA30_604	scaffold_11	8523	PA2745	probable hydrolase	108.226	593.676	5.48554	0.0150112
PA30_3474	scaffold_32	35952	PA3790	Putative copper transport outer membrane porin OprC precursor	137.742	754.673	5.4789	0.0162246
PA30_3609	scaffold_35	8021	PA4063	hypothetical protein	119.853	648.46	5.41045	0.0162889
PA30_2105	scaffold_2	131599	PA4438	conserved hypothetical protein	227.185	1223.13	5.38386	0.0222494
PA30_2426	scaffold_23	46389	PA4760	DnaJ protein	378.343	2018.05	5.33392	0.0374125
PA30_2829	scaffold_26	186182	PA0467	conserved hypothetical protein	219.135	1160.52	5.29592	0.0237134
PA30_961	scaffold_12	2	PA2330	acyl-CoA dehydrogenase [Pseudomonas aeruginosa]	36.6715	192.302	5.2439	0.01202
PA30_901	scaffold_11	269943	PA2887	putative dehydrogenase involved in catabolism of citronellol	57.2433	295.161	5.15625	0.0162246
PA30_555	scaffold_10	87113	PA1507	probable transporter	227.185	1160.52	5.10827	0.0286794
PA30_5821	scaffold_73	17401	PA5354	glycolate oxidase subunit GlcE	48.2991	244.849	5.06944	0.0162025
PA30_5878	scaffold_77	9865	PA1918	hypothetical protein	28.6217	137.518	4.80469	0.0201284
PA30_6221	scaffold_83	1941	PA4195	probable binding protein component of ABC transporter	43.8269	209.072	4.77041	0.0205969
PA30_4911	scaffold_56	12781	PA2426	sigma factor PvdS	30.4105	143.108	4.70588	0.0223104
PA30_2427	scaffold_23	47615	PA4759	dihydrodipicolinate reductase	214.663	1006.23	4.6875	0.0408069
PA30_902	scaffold_11	270823	PA2888	geranyl-CoA carboxylase, beta-subunit	123.431	573.551	4.64674	0.0353895
PA30_3276	scaffold_30	23702	PA3584	glycerol-3-phosphate dehydrogenase	90.3371	418.145	4.62871	0.0333282
PA30_3147	scaffold_3	135514	PA1736	probable acyl-CoA thiolase	165.469	755.791	4.56757	0.041029
PA30_6533	scaffold_95	4861	PA2467	Anti-sigma factor FoxR	16.0997	72.6722	4.51389	0.0427603
PA30_1062	scaffold_126	2822	PA2330	hypothetical protein	181.569	815.047	4.48892	0.0467699
PA30_4143	scaffold_40	11646	PA4836	hypothetical protein	51.8768	229.197	4.4181	0.0332931
PA30_5822	scaffold_73	18490	PA5353	glycolate oxidase [Pseudomonas aeruginosa]	36.6715	160.997	4.39024	0.0322368
PA30_3361	scaffold_31	49107	PA0886	probable C4-dicarboxylate transporter	22.3607	97.269	4.35	0.0398386
PA30_2021	scaffold_2	44406	PA4356	xenobiotic reductase	41.1437	172.177	4.18478	0.0407984
PA30_6417	scaffold_9	91789	PA4620	hypothetical protein	29.5161	120.748	4.09091	0.0490488

## Sheet: lower expression
Table S4: Genes that were down-regulated in isolate PA30 upon exposure to waste water as compared to exposure in tap water
internal gene ID	PA49 scaffold	start position on scaffold	locus ID (PAO1 locus or GenBank accession)	annotated gene product	normalized expression in tap water	normalized expression in waste water	fold Change	adjusted P-value
PA30_1070	scaffold_13	4649	PA1633	potassium-transporting ATPase, A chain	4092.9	29.0689	-140.8	2.69e-09
PA30_1071	scaffold_13	6354	PA1632	KdpF protein	663.665	6.7082	-98.9333	4.25e-10
PA30_2322	scaffold_22	7606	PA3518	hypothetical protein	2373.81	30.1869	-78.637	3.76e-09
PA30_1068	scaffold_13	1960	PA1635	potassium-transporting ATPase, C chain	723.592	10.0623	-71.9111	1.73e-09
PA30_1069	scaffold_13	2565	PA1634	potassium-transporting ATPase, B chain	4205.6	64.846	-64.8552	2.78e-07
PA30_2323	scaffold_22	8625	PA3519	hypothetical protein	3109.03	48.0755	-64.6698	6.14e-08
PA30_5707	scaffold_7	212409	PA2505	tyrosine porin OpdT	2159.15	45.8394	-47.1024	8.2e-08
PA30_2320	scaffold_22	4691	PA3516	probable lyase	3098.3	100.623	-30.7911	5.55e-06
PA30_5704	scaffold_7	210403	PA2508	muconolactone delta-isomerase	408.753	13.4164	-30.4667	3.65e-07
PA30_5705	scaffold_7	210738	PA2507	catechol 1,2-dioxygenase	834.501	31.305	-26.6571	8.29e-07
PA30_2321	scaffold_22	6142	PA3517	probable lyase	2084.02	79.3804	-26.2535	3.66e-06
PA30_5401	scaffold_65	980	PA3361	fucose-binding lectin PA-IIL	38836	1826.87	-21.2583	0.0113762
PA30_4356	scaffold_45	790	PA0096	hypothetical protein	163.68	7.82624	-20.9143	6.33e-06
PA30_5703	scaffold_7	209250	PA2509	muconate cycloisomerase I	325.571	16.7705	-19.4133	5.55e-06
PA30_6184	scaffold_80	8309	PA0085	Hcp1	4673.38	245.967	-19	0.000363613
PA30_2324	scaffold_22	10063	PA3520	hypothetical protein	1058.11	58.1378	-18.2	1.23e-05
PA30_2319	scaffold_22	3568	PA3515	hypothetical protein	2723.53	150.935	-18.0444	9.52e-05
PA30_6185	scaffold_80	8873	PA0084	conserved hypothetical protein	6489.96	383.486	-16.9236	0.00136561
PA30_996	scaffold_12	42232	PA2365	conserved hypothetical protein	5362.99	323.112	-16.5979	0.000933924
PA30_997	scaffold_12	42800	PA2366	uricase PuuD	11301.1	698.771	-16.1728	0.00545498
PA30_6186	scaffold_80	10382	PA0083	conserved hypothetical protein	2075.07	139.754	-14.848	0.000151252
PA30_998	scaffold_12	44358	PA2367	hypothetical protein	3476.64	243.731	-14.2642	0.000638748
PA30_3228	scaffold_3	208450	PA1658	conserved hypothetical protein	7484.57	598.148	-12.5129	0.00691366
PA30_1153	scaffold_134	594	PA0094	hypothetical protein	240.601	21.2426	-11.3263	0.000156327
PA30_999	scaffold_12	44868	PA2368	hypothetical protein	618.049	54.7837	-11.2816	0.000226865
PA30_3229	scaffold_3	209953	PA1657	conserved hypothetical protein	3024.06	270.564	-11.1769	0.001655
PA30_5402	scaffold_65	1381	PA3362	hypothetical protein	5949.73	545.601	-10.9049	0.00762242
PA30_3221	scaffold_3	200549	PA1664	hypothetical protein	108.226	10.0623	-10.7556	0.000480162
PA30_3227	scaffold_3	208030	PA1659	hypothetical protein	1200.32	111.803	-10.736	0.000471138
PA30_2326	scaffold_22	12300	PA3522	probable Resistance-Nodulation-Cell Division (RND) efflux transporter	1090.31	101.741	-10.7165	0.000444571
PA30_6181	scaffold_80	4929	PA0088	hypothetical protein	498.196	48.0755	-10.3628	0.000381068
PA30_5635	scaffold_7	130801	PA2570	LecA	646.671	65.964	-9.80339	0.000543843
PA30_5316	scaffold_61	31167	PA0070	hypothetical protein	2225.33	237.023	-9.38868	0.00232318
PA30_6179	scaffold_80	1218	PA0090	ClpV1	1360.42	145.344	-9.36	0.00112762
PA30_3219	scaffold_3	198826	PA1666	hypothetical protein	428.431	45.8394	-9.34634	0.000638748
PA30_3217	scaffold_3	196626	PA1668	hypothetical protein	684.237	73.7902	-9.27273	0.000763865
PA30_4383	scaffold_45	25597	PA0123	probable transcriptional regulator	2961.45	326.466	-9.07123	0.00476352
PA30_4355	scaffold_45	1	PA0095	type VI secretion protein ImpA [Pseudomonas aeruginosa]	674.398	74.9083	-9.00299	0.000911372
PA30_1006	scaffold_12	54443	PA2374	hypothetical protein	300.528	33.541	-8.96	0.00068709
PA30_1000	scaffold_12	45277	PA2369	hypothetical protein	1901.55	220.253	-8.6335	0.00280784
PA30_564	scaffold_100	5875	PA0078	hypothetical protein	248.651	29.0689	-8.55385	0.000830964
PA30_5706	scaffold_7	211828	PA2506	hypothetical protein	689.603	81.6165	-8.44932	0.00132396
PA30_4366	scaffold_45	11750	PA0106	cytochrome c oxidase, subunit I	6541.84	812.811	-8.04842	0.0313303
PA30_4542	scaffold_49	19581	PA0227	probable CoA transferase, subunit B	70.6597	8.94427	-7.9	0.00508781
PA30_1002	scaffold_12	48052	PA2371	probable ClpA/B-type protease	1796.9	228.079	-7.87843	0.00438111
PA30_1058	scaffold_124	4997	PA1345	hypothetical protein	1243.25	162.115	-7.66897	0.00343826
PA30_5352	scaffold_63	3984	PA3484	hypothetical protein	478.519	62.6099	-7.64286	0.00224064
PA30_1001	scaffold_12	47034	PA2370	hypothetical protein	495.513	64.846	-7.64138	0.00224064
PA30_3226	scaffold_3	207702	PA3904	hypothetical protein [Pseudomonas aeruginosa]	437.375	58.1378	-7.52308	0.00236375
PA30_562	scaffold_100	1671	PA0076	hypothetical protein	109.12	14.5344	-7.50769	0.00279131
PA30_1435	scaffold_15	28145	PA3334	probable acyl carrier protein	5122.38	692.063	-7.40162	0.0307274
PA30_6180	scaffold_80	3919	PA0089	hypothetical protein	253.123	34.6591	-7.30323	0.00221732
PA30_4367	scaffold_45	13353	PA0107	conserved hypothetical protein	1867.56	258.266	-7.23117	0.00706202
PA30_1434	scaffold_15	27275	PA3335	hypothetical protein	6794.96	941.385	-7.21805	0.0496908
PA30_4359	scaffold_45	3402	PA0099	hypothetical protein	757.58	106.213	-7.13263	0.00391364
PA30_4099	scaffold_4	216917	PA0007	hypothetical protein	4344.23	610.447	-7.11648	0.028636
PA30_815	scaffold_11	182781	PA2065	copper oxidase [Stenotrophomonas sp. SKA14]	1420.35	203.482	-6.98022	0.00637795
PA30_3811	scaffold_38	38210	PA0195.1	putative NAD(P) transhydrogenase, subunit alpha part 2	443.636	63.7279	-6.9614	0.00388888
PA30_3826	scaffold_389	3	PA1899	phenazine biosynthesis protein [Pseudomonas aeruginosa]	2862.17	414.791	-6.90027	0.0170594
PA30_563	scaffold_100	2348	PA0077	IcmF1	1109.98	160.997	-6.89444	0.00581472
PA30_6178	scaffold_80	2	PA0091	VgrG1	352.404	51.4296	-6.85217	0.00390553
PA30_3827	scaffold_389	155	no database hit	-	5001.64	730.076	-6.85084	0.0398386
PA30_559	scaffold_10	92281	PA1511	hypothetical protein [Pseudomonas aeruginosa]	114.487	16.7705	-6.82667	0.00438111
PA30_6189	scaffold_80	13905	PA0080	hypothetical protein	189.619	27.9508	-6.784	0.00320596
PA30_3220	scaffold_3	199338	PA1665	hypothetical protein	560.806	82.7345	-6.77838	0.0046283
PA30_926	scaffold_111	3732	PA4215	probable phenazine biosynthesis protein	4669.8	696.535	-6.70433	0.0398386
PA30_1482	scaffold_15	87269	gi|489548262	hypothetical protein [Pseudomonas aeruginosa]	119.853	17.8885	-6.7	0.00459785
PA30_6183	scaffold_80	7296	PA0086	hypothetical protein	356.876	53.6656	-6.65	0.00459785
PA30_993	scaffold_12	39380	PA2362	hypothetical protein	551.862	84.9706	-6.49474	0.00589789
PA30_4732	scaffold_50	40162	PA5410	GbcA	868.489	134.164	-6.47333	0.00706097
PA30_1005	scaffold_12	52537	PA2373	conserved hypothetical protein	948.093	146.462	-6.47328	0.0073797
PA30_4867	scaffold_542	1	PA4210	phenazine biosynthesis protein [Pseudomonas aeruginosa]	2316.57	362.243	-6.39506	0.018069
PA30_2327	scaffold_22	15458	PA3523	probable Resistance-Nodulation-Cell Division (RND) efflux membrane fusion protein precursor	355.088	55.9017	-6.352	0.00589789
PA30_927	scaffold_111	4594	PA1905	probable pyridoxamine 5'-phosphate oxidase	2248.59	355.535	-6.32453	0.0181933
PA30_5399	scaffold_64	27575	PA1899	phenazine biosynthesis protein [Pseudomonas aeruginosa]	3757.49	597.03	-6.29363	0.0389271
PA30_3218	scaffold_3	197498	PA1667	hypothetical protein	1224.47	195.656	-6.25829	0.0100991
PA30_5700	scaffold_7	205495	PA2512	anthranilate dioxygenase large subunit	510.718	82.7345	-6.17297	0.00750816
PA30_816	scaffold_11	184726	PA2064	copper resistance protein B [Achromobacter piechaudii]	611.788	99.505	-6.14831	0.00795332
PA30_6272	scaffold_85	14176	PA1345	carboxylate--amine ligase [Pseudomonas aeruginosa]	135.059	22.3607	-6.04	0.00706089
PA30_4719	scaffold_50	30657	PA5398	DgcA, Dimethylglycine catabolism	618.944	102.859	-6.01739	0.00901153
PA30_3591	scaffold_34	41334	PA3920	probable metal transporting P-type ATPase	1766.49	302.987	-5.83026	0.0201284
PA30_5967	scaffold_8	48451	PA5303	conserved hypothetical protein	563.489	97.269	-5.7931	0.0110108
PA30_5699	scaffold_7	205007	PA2513	anthranilate dioxygenase small subunit	141.319	24.5967	-5.74545	0.00867695
PA30_2325	scaffold_22	10828	PA3521	probable outer membrane protein precursor	115.381	20.1246	-5.73333	0.0100991
PA30_4372	scaffold_45	16458	PA0112	hypothetical protein	728.958	127.456	-5.7193	0.0129994
PA30_4718	scaffold_50	30111	PA5397	hypothetical protein	197.668	34.6591	-5.70323	0.00824025
PA30_3222	scaffold_3	200778	PA1663	probable transcriptional regulator	547.389	96.1509	-5.69302	0.0120578
PA30_2730	scaffold_26	94838	PA0563	conserved hypothetical protein	1641.27	288.453	-5.68992	0.0211062
PA30_4543	scaffold_49	20360	PA0226	probable CoA transferase, subunit A	221.818	39.1312	-5.66857	0.00867695
PA30_6182	scaffold_80	6785	PA0087	hypothetical protein	202.141	35.7771	-5.65	0.00867695
PA30_3224	scaffold_3	204940	PA1661	hypothetical protein	735.219	130.81	-5.62051	0.0146154
PA30_1481	scaffold_15	87176	no database hit	-	81.3929	14.5344	-5.6	0.0169376
PA30_3810	scaffold_38	37016	PA0195	putative NAD(P) transhydrogenase, subunit alpha part 1	944.515	168.823	-5.5947	0.0162889
PA30_6190	scaffold_80	14385	PA0079	hypothetical protein	609.999	110.685	-5.51111	0.0150842
PA30_6236	scaffold_83	23583	PA4210	phenazine biosynthesis protein phzA 1 [Pseudomonas sp. P179]	195.88	35.7771	-5.475	0.0104152
PA30_1433	scaffold_15	26017	PA3336	probable major facilitator superfamily (MFS) transporter	2541.07	465.102	-5.46346	0.042564
PA30_4558	scaffold_49	35443	PA0212	malonate decarboxylase gamma subunit	54.5601	10.0623	-5.42222	0.0388491
PA30_3216	scaffold_3	193083	PA1669	hypothetical protein	1439.13	266.092	-5.4084	0.0247138
PA30_4371	scaffold_45	15833	PA0111	hypothetical protein	579.589	107.331	-5.4	0.0162889
PA30_4373	scaffold_45	17557	PA0113	probable cytochrome c oxidase assembly factor	860.439	159.879	-5.38182	0.0190442
PA30_3267	scaffold_30	14609	PA3520	putative periplasmic metal-binding protein [Pseudomonas aeruginosa]	758.474	141.99	-5.34173	0.0186856
PA30_5396	scaffold_64	23715	PA1896	hypothetical protein	1066.16	200.128	-5.32737	0.0222494
PA30_5395	scaffold_64	22422	PA1895	hypothetical protein	1962.37	368.951	-5.31879	0.0369712
PA30_3225	scaffold_3	205911	PA1660	hypothetical protein	1301.39	248.204	-5.24324	0.0273863
PA30_3790	scaffold_38	11594	PA0175	probable chemotaxis protein methyltransferase	1355.06	259.384	-5.22414	0.0286437
PA30_992	scaffold_12	35568	PA2361	hypothetical protein	1533.05	295.161	-5.19394	0.0320353
PA30_560	scaffold_100	2	PA0074	serine/threonine protein kinase [Pseudomonas aeruginosa]	178.885	34.6591	-5.16129	0.0150112
PA30_561	scaffold_100	933	PA0075	PppA	195.88	38.0132	-5.15294	0.0150613
PA30_3223	scaffold_3	202300	PA1662	probable ClpA/B-type protease	1055.42	207.954	-5.07527	0.0286794
PA30_4357	scaffold_45	1256	PA0097	hypothetical protein	266.539	52.5476	-5.07234	0.0178059
PA30_5394	scaffold_64	21782	PA1894	hypothetical protein	1899.76	375.659	-5.05714	0.0439235
PA30_1004	scaffold_12	51637	gi|392984077	hypothetical protein [Pseudomonas aeruginosa]	1067.95	211.308	-5.05397	0.0295221
PA30_6500	scaffold_91	10219	PA4217	flavin-containing monooxygenase	1675.26	334.292	-5.01137	0.0407984
PA30_4360	scaffold_45	4584	PA0100	hypothetical protein	978.503	196.774	-4.97273	0.0309991
PA30_817	scaffold_11	185744	PA4714	metal-binding protein [Pseudomonas aeruginosa]	350.615	71.5542	-4.9	0.0243493
PA30_5296	scaffold_61	14819	PA0050	hypothetical protein	1336.27	276.154	-4.83887	0.0407984
PA30_5351	scaffold_63	3550	PA3485	hypothetical protein	112.698	23.4787	-4.8	0.0256355
PA30_5690	scaffold_7	193078	PA2522	outer membrane protein precursor CzcC	80.4984	16.7705	-4.8	0.0346947
PA30_5692	scaffold_7	195840	PA2520	Resistance-Nodulation-Cell Division (RND) divalent metal cation efflux transporter CzcA	368.504	77.1443	-4.77681	0.0286437
PA30_3031	scaffold_3	11272	PA1844	hypothetical protein	111.803	23.4787	-4.7619	0.0270562
PA30_4369	scaffold_45	14821	PA0109	hypothetical protein	1062.58	224.725	-4.72836	0.0407984
PA30_991	scaffold_12	34471	PA2360	hypothetical protein	779.941	167.705	-4.65067	0.0397118
PA30_5668	scaffold_7	167050	PA2540	conserved hypothetical protein	763.841	166.587	-4.58523	0.041029
PA30_5641	scaffold_7	136001	PA2565	hypothetical protein	771.891	168.823	-4.57219	0.0418742
PA30_2632	scaffold_256	3	PA0095	hypothetical protein. partial [Pseudomonas aeruginosa]	288.9	64.846	-4.45517	0.0376149
PA30_989	scaffold_12	32774	PA2358	hypothetical protein	153.841	34.6591	-4.43871	0.0336958
PA30_5669	scaffold_7	168810	PA2539	conserved hypothetical protein	280.85	63.7279	-4.40702	0.0391493
PA30_2168	scaffold_20	28327	gi|116050084	hypothetical protein [Pseudomonas aeruginosa]	203.035	46.9574	-4.32381	0.0387421
