# Supplementary material for: Whole genome and transcriptome analyses of environmental antibiotic sensitive and multi-resistant Pseudomonas aeruginosa isolates exposed to waste water and tap water
Source: Microb Biotechnol. 2014 Sep 3;8(1):116–30. doi: 10.1111/1751-7915.12156 (PMC4321378; doi:10.1111/1751-7915.12156)
Supplement: Supplementary file 1 [file mbt20008-0116-sd1.zip › mbt212156-sup-0005-tableS5.xlsx]

## Sheet: higher expression
Table S5: Genes that were up-regulated in isolate PA49 upon exposure to waste water as compared to exposure in tap water
internal gene ID	PA49 scaffold	start position on scaffold	locus ID (PAO1 locus or GenBank accession)	annotated gene product	normalized expression in tap water	normalized expression in waste water	fold Change	adjusted P-value
PA49_126	scaffold_0	128984	PA3732	conserved hypothetical protein	305.476	16498.7	54.0097	0.0110398
PA49_127	scaffold_0	129619	PA3731	conserved hypothetical protein	280.81	9978.04	35.533	0.0115371
PA49_355	scaffold_1	52592	PA1183	C4-dicarboxylate transport protein	78.7407	2466.58	31.3253	0.00179668
PA49_2005	scaffold_18	45218	PA2933	probable major facilitator superfamily (MFS) transporter	7.58947	223.468	29.4444	0.000690498
PA49_6377	scaffold_85	421	PA5369	phosphate ABC transporter, periplasmic phosphate-binding protein, PstS	429.754	12125.2	28.2144	0.0265178
PA49_276	scaffold_0	294313	PA3584	glycerol-3-phosphate dehydrogenase	98.6631	2717.45	27.5427	0.00269997
PA49_6333	scaffold_83	8942	PA3383	binding protein component of ABC phosphonate transporter	0.948683	22.1359	23.3333	0.0439507
PA49_6366	scaffold_84	8334	PA3446	conserved hypothetical protein	9.48683	219.251	23.1111	0.00109079
PA49_4318	scaffold_42	23815	PA3939	hypothetical protein	3.79473	79.0569	20.8333	0.00226607
PA49_128	scaffold_0	130370	PA3730	hypothetical protein	41.7421	809.543	19.3939	0.00226607
PA49_622	scaffold_10	67118	PA4599	Resistance-Nodulation-Cell Division (RND) multidrug efflux membrane fusion protein MexC precursor	31.3065	582.913	18.6195	0.00224381
PA49_6378	scaffold_85	1563	PA5368	membrane protein component of ABC phosphate transporter	239.068	4182.64	17.4956	0.0205325
PA49_280	scaffold_0	299752	PA3580	conserved hypothetical protein	29.4092	452.206	15.3763	0.0043804
PA49_402	scaffold_1	107563	PA1137	probable oxidoreductase	322.552	4425.08	13.719	0.0399654
PA49_986	scaffold_11	89080	PA2803	hypothetical protein	8.53815	117.004	13.7037	0.0054723
PA49_279	scaffold_0	298648	PA3581	glycerol uptake facilitator protein	101.509	1340.81	13.2087	0.0143427
PA49_3075	scaffold_27	91717	PA4773	hypothetical protein	63.5618	807.435	12.7032	0.0110398
PA49_5045	scaffold_55	20297	PA0284	hypothetical protein	22.7684	264.577	11.6204	0.0110398
PA49_621	scaffold_10	63959	PA4598	Resistance-Nodulation-Cell Division (RND) multidrug efflux transporter MexD	83.4841	964.495	11.553	0.017539
PA49_4005	scaffold_39	42823	PA0201	hypothetical protein	39.8447	455.368	11.4286	0.0123037
PA49_1309	scaffold_125	2345	PA2311	hypothetical protein	4.74342	52.7046	11.1111	0.0240906
PA49_5402	scaffold_6	199588	PA3188	probable permease of ABC sugar transporter	64.5105	714.675	11.0784	0.0170423
PA49_6674	scaffold_95	14370	PA5429	aspartate ammonia-lyase	207.762	2200.95	10.5936	0.041417
PA49_4969	scaffold_53	26202	PA0321	probable acetylpolyamine aminohydrolase	90.1249	944.467	10.4795	0.0240906
PA49_5403	scaffold_6	200466	PA3187	probable ATP-binding component of ABC transporter	129.021	1285.99	9.96732	0.0335191
PA49_3076	scaffold_27	92199	PA4774	hypothetical protein	92.0223	911.79	9.90836	0.0271539
PA49_2006	scaffold_18	46462	PA2932	morphinone reductase	91.0736	898.087	9.86111	0.0271539
PA49_2592	scaffold_21	133209	gi|206560908	AbrB family transcriptional regulator [Burkholderia cenocepacia]	150.841	1466.24	9.72048	0.0394337
PA49_5079	scaffold_56	20823	PA2278	ArsB protein	13.2816	127.545	9.60317	0.017539
PA49_6379	scaffold_85	3868	PA5367	membrane protein component of ABC phosphate transporter	150.841	1437.78	9.5318	0.0409899
PA49_140	scaffold_0	146818	PA3718	probable major facilitator superfamily (MFS) transporter	8.53815	80.111	9.38272	0.023193
PA49_805	scaffold_105	354	PA2445	glycine cleavage system protein P2	144.2	1334.48	9.25439	0.0418731
PA49_6271	scaffold_80	33569	PA0141	conserved hypothetical protein	117.637	1083.61	9.21147	0.0388697
PA49_1279	scaffold_120	3841	PA4138	tyrosyl-tRNA synthetase	18.9737	172.871	9.11111	0.0205325
PA49_1308	scaffold_125	1709	PA2312	probable transcriptional regulator	25.6144	226.63	8.84774	0.0257742
PA49_2004	scaffold_18	44237	PA2934	CFTR inhibitory factor, Cif	50.2802	440.611	8.7631	0.0300537
PA49_737	scaffold_101	3574	PA4197	BfiS	159.379	1388.24	8.71032	0.0497217
PA49_4213	scaffold_4	193221	PA0465	inner membrane protein CreD	117.637	1003.5	8.53047	0.0441339
PA49_5404	scaffold_6	201670	PA3186	Glucose/carbohydrate outer membrane porin OprB precursor [Pseudomonas aeruginosa]	31.3065	266.685	8.51852	0.0296072
PA49_6712	scaffold_97	15505	PA2054	transcriptional regulator CynR	25.6144	218.197	8.51852	0.0271539
PA49_5401	scaffold_6	198663	PA3189	probable permease of ABC sugar transporter	92.971	769.488	8.27664	0.0431164
PA49_4410	scaffold_44	11295	PA2062	probable pyridoxal-phosphate dependent enzyme	24.6658	203.44	8.24786	0.0295228
PA49_3587	scaffold_32	14214	PA2204	probable binding protein component of ABC transporter	77.792	616.644	7.92683	0.0439507
PA49_5427	scaffold_60	22370	PA4170	hypothetical protein	18.025	141.248	7.83626	0.0330891
PA49_5044	scaffold_55	19122	PA0283	sulfate-binding protein precursor	49.3315	382.636	7.75641	0.0431164
PA49_2571	scaffold_21	116777	PA1729	glutamine amidotransferase [Alcaligenes sp. HPC1271]	32.2552	244.549	7.5817	0.0418207
PA49_2793	scaffold_24	10478	PA3553	ArnC	40.7934	295.146	7.23514	0.0497217
PA49_746	scaffold_101	16223	PA4206	probable Resistance-Nodulation-Cell Division (RND) efflux membrane fusion protein precursor	11.3842	80.111	7.03704	0.0496028
PA49_4185	scaffold_4	167402	PA0492	conserved hypothetical protein	26.5631	185.52	6.98413	0.048083
PA49_620	scaffold_10	62514	PA4597	Multidrug efflux outer membrane protein OprJ precursor	28.4605	197.115	6.92593	0.0497217
PA49_1480	scaffold_14	16563	PA4989	probable transcriptional regulator	25.6144	174.979	6.83128	0.0497217

## Sheet: lower expression
Genes that were down-regulated in isolate PA49 upon exposure to waste water as compared to exposure in tap water
internal gene ID	PA49 scaffold	start position on scaffold	locus ID (PAO1 locus or GenBank accession)	annotated gene product	normalized expression in tap water	normalized expression in waste water	fold Change	adjusted P-value
PA49_5016	scaffold_54	24151	PA5096	probable binding protein component of ABC transporter	3626.82	60.0833	-60.3632	0.000690498
PA49_5021	scaffold_54	29549	PA5091	N-formylglutamate amidohydrolase	1614.66	32.6769	-49.4129	0.000690498
PA49_5017	scaffold_54	25144	PA5095	probable permease of ABC transporter	2734.11	59.0292	-46.3179	0.000798132
PA49_134	scaffold_0	141906	PA3724	elastase LasB	9255.35	238.225	-38.8513	0.00930772
PA49_2771	scaffold_23	61726	PA2114	probable major facilitator superfamily (MFS) transporter	7986.02	211.873	-37.6925	0.00783234
PA49_291	scaffold_0	308613	PA3570	methylmalonate-semialdehyde dehydrogenase	16889.4	491.207	-34.3835	0.0271539
PA49_6292	scaffold_81	11211	PA0049	hypothetical protein	2028.28	59.0292	-34.3607	0.00109079
PA49_2772	scaffold_23	63034	PA2113	pyroglutamate porin OpdO	2957.99	86.4356	-34.222	0.00179668
PA49_5018	scaffold_54	25992	PA5094	probable ATP-binding component of ABC transporter	2233.2	65.3537	-34.171	0.00121296
PA49_5014	scaffold_54	21038	PA5098	histidine ammonia-lyase	3024.4	88.5438	-34.1571	0.00182865
PA49_5019	scaffold_54	26819	PA5093	probable histidine/phenylalanine ammonia-lyase	1872.7	55.8669	-33.5208	0.00109079
PA49_4899	scaffold_51	34288	PA0213	hypothetical protein	35.1013	1.05409	-33.3	0.0110398
PA49_4413	scaffold_44	14974	PA2065	copper resistance protein A precursor	653.643	20.0278	-32.6368	0.000690498
PA49_2774	scaffold_23	65036	PA2111	hypothetical protein	1031.22	31.6228	-32.61	0.000698027
PA49_5221	scaffold_6	5592	PA3361	fucose-binding lectin PA-IIL	1109.96	35.8391	-30.9706	0.000832396
PA49_4460	scaffold_45	15833	PA0111	hypothetical protein	193.531	6.32456	-30.6	0.000690498
PA49_1543	scaffold_142	4599	PA2110	hypothetical protein	440.189	14.7573	-29.8286	0.000690498
PA49_2775	scaffold_23	65746	PA2110	allophanate hydrolase [Pseudomonas aeruginosa]	471.496	15.8114	-29.82	0.000690498
PA49_292	scaffold_0	309588	PA3569	3-hydroxyisobutyrate dehydrogenase	8619.74	301.47	-28.5923	0.0161336
PA49_290	scaffold_0	308092	PA3570	methylmalonate-semialdehyde dehydrogenase. partial [Pseudomonas aeruginosa]	13240.8	468.017	-28.2912	0.0295228
PA49_5015	scaffold_54	22630	PA5097	probable amino acid permease	2849.84	101.193	-28.1625	0.00269997
PA49_5020	scaffold_54	28348	PA5092	imidazolone-5-propionate hydrolase HutI	1577.66	56.921	-27.7167	0.00152504
PA49_2773	scaffold_23	64296	PA2112	conserved hypothetical protein	1220.96	45.326	-26.9372	0.00121296
PA49_3794	scaffold_36	15481	PA4908	hypothetical protein	138.508	5.27046	-26.28	0.00103053
PA49_149	scaffold_0	158159	PA3709	probable major facilitator superfamily (MFS) transporter	5803.1	224.522	-25.8465	0.0110398
PA49_2769	scaffold_23	59626	PA2116	conserved hypothetical protein	1693.4	68.516	-24.7154	0.00224381
PA49_293	scaffold_0	310586	PA3568	probable acetyl-coa synthetase	6733.75	289.875	-23.2298	0.018736
PA49_4459	scaffold_45	15109	PA0110	hypothetical protein	190.685	8.43274	-22.6125	0.00116127
PA49_4455	scaffold_45	11750	PA0106	cytochrome c oxidase, subunit I	1913.49	89.5979	-21.3565	0.00427977
PA49_4412	scaffold_44	13922	PA2064	copper resistance protein B precursor	238.12	11.595	-20.5364	0.00157894
PA49_4471	scaffold_45	25128	PA0122	conserved hypothetical protein	2379.3	121.221	-19.6278	0.00783234
PA49_5252	scaffold_6	37948	PA3330	probable short chain dehydrogenase	298.835	15.8114	-18.9	0.00224381
PA49_5253	scaffold_6	38864	PA3329	hypothetical protein	411.729	22.1359	-18.6	0.00224381
PA49_1826	scaffold_160	3481	PA2302	peptide synthetase [Pseudomonas aeruginosa]	136.61	7.37865	-18.5143	0.00224381
PA49_5249	scaffold_6	35281	PA3333	3-oxoacyl-[acyl-carrier-protein] synthase III	582.492	31.6228	-18.42	0.00226607
PA49_990	scaffold_11	91753	PA2807	hypothetical protein	1057.78	60.0833	-17.6053	0.0043804
PA49_5250	scaffold_6	36277	PA3332	conserved hypothetical protein	587.235	34.7851	-16.8818	0.00330022
PA49_5251	scaffold_6	36699	PA3331	cytochrome P450	679.257	44.2719	-15.3429	0.00530761
PA49_5248	scaffold_6	35028	PA3334	probable acyl carrier protein	400.344	26.3523	-15.192	0.00470921
PA49_348	scaffold_1	46003	PA1190	conserved hypothetical protein	4642.86	317.282	-14.6332	0.0366492
PA49_5255	scaffold_6	41352	PA3327	probable non-ribosomal peptide synthetase	1436.31	99.0847	-14.4957	0.0110398
PA49_5254	scaffold_6	40189	PA3328	probable FAD-dependent monooxygenase	235.273	16.8655	-13.95	0.0054723
PA49_5142	scaffold_57	62312	PA2505	tyrosine porin OpdT	480.982	35.8391	-13.4206	0.00803541
PA49_1616	scaffold_15	15972	PA0754	hypothetical protein	446.83	33.731	-13.2469	0.00829268
PA49_991	scaffold_11	92542	PA2808	two-component response repressor, PtrA	313.065	24.2441	-12.913	0.00860883
PA49_2890	scaffold_25	45276	PA2369	hypothetical protein	80.6381	6.32456	-12.75	0.0110398
PA49_6293	scaffold_81	13154	PA0048	probable transcriptional regulator	446.83	35.8391	-12.4676	0.0103806
PA49_1609	scaffold_15	8584	PA0747	probable aldehyde dehydrogenase	1692.45	139.14	-12.1636	0.0246467
PA49_4456	scaffold_45	13353	PA0107	conserved hypothetical protein	533.16	44.2719	-12.0429	0.0110398
PA49_2742	scaffold_23	31920	PA2170	hypothetical protein [Pseudomonas aeruginosa]	113.842	9.48683	-12	0.0103486
PA49_4461	scaffold_45	16458	PA0112	hypothetical protein	223.889	18.9737	-11.8	0.0103806
PA49_370	scaffold_1	70812	PA1168	hypothetical protein	3588.87	306.741	-11.7	0.0471606
PA49_2888	scaffold_25	44357	PA2367	hypothetical protein	98.6631	8.43274	-11.7	0.0110398
PA49_3795	scaffold_36	16484	PA4909	probable ATP-binding component of ABC transporter	443.984	37.9473	-11.7	0.0115371
PA49_3977	scaffold_39	10991	PA0174	conserved hypothetical protein	85.3815	7.37865	-11.5714	0.0123037
PA49_1542	scaffold_142	4055	PA2109	hypothetical protein	316.86	27.4064	-11.5615	0.0115371
PA49_5247	scaffold_6	34158	PA3335	hypothetical protein	598.619	53.7587	-11.1353	0.0153297
PA49_3797	scaffold_36	18066	PA4911	probable permease of ABC branched-chain amino acid transporter	345.321	31.6228	-10.92	0.0147727
PA49_666	scaffold_10	117245	gi|116052783	hypothetical protein [Pseudomonas aeruginosa]	753.255	69.5701	-10.8273	0.0191404
PA49_371	scaffold_1	71129	no database hit	-	787.407	73.7865	-10.6714	0.0205325
PA49_3803	scaffold_36	25618	PA4917	hypothetical protein	44.5881	4.21637	-10.575	0.0390765
PA49_2768	scaffold_23	58661	PA2117	hypothetical protein	1017.94	98.0306	-10.3839	0.0259855
PA49_5013	scaffold_54	19499	PA5099	probable transporter	1067.27	104.355	-10.2273	0.0271539
PA49_4685	scaffold_49	36714	PA4306	Type IVb pilin, Flp	1547.3	153.898	-10.0541	0.0379019
PA49_1824	scaffold_160	1357	PA2304	hypothetical protein	292.194	29.5146	-9.9	0.0203756
PA49_3796	scaffold_36	17197	PA4910	branched chain amino acid ABC transporter ATP binding protein	440.189	45.326	-9.71163	0.023193
PA49_3976	scaffold_39	9922	PA0173	probable methylesterase	70.2026	7.37865	-9.51429	0.0271539
PA49_4457	scaffold_45	13918	PA0108	cytochrome c oxidase, subunit III	1240.88	138.086	-8.98626	0.0431328
PA49_4901	scaffold_51	35799	PA0211	malonate decarboxylase beta subunit	168.866	18.9737	-8.9	0.0240228
PA49_2687	scaffold_22	58668	PA3907	hypothetical protein	110.996	12.6491	-8.775	0.0258357
PA49_1617	scaffold_15	16985	PA0755	cis-aconitate porin OpdH	424.061	48.4883	-8.74565	0.0306778
PA49_2033	scaffold_181	2	PA4022	aldehyde dehydrogenase. partial [Pseudomonas aeruginosa]	749.46	86.4356	-8.67073	0.0388697
PA49_4897	scaffold_51	32898	PA0215	malonate transporter MadL	99.6117	11.595	-8.59091	0.0271539
PA49_5127	scaffold_57	45862	PA2520	Resistance-Nodulation-Cell Division (RND) divalent metal cation efflux transporter CzcA	429.754	50.5964	-8.49375	0.0346927
PA49_3657	scaffold_33	29100	PA1951	hypothetical protein	599.568	70.6242	-8.48955	0.0378976
PA49_2738	scaffold_23	30038	gi|116050084	hypothetical protein [Pseudomonas aeruginosa]	133.764	15.8114	-8.46	0.0271539
PA49_2886	scaffold_25	42231	PA2365	conserved hypothetical protein	155.584	18.9737	-8.2	0.0295228
PA49_4898	scaffold_51	33359	PA0214	probable acyl transferase	75.8947	9.48683	-8	0.0398681
PA49_1614	scaffold_15	13925	PA0752	conserved hypothetical protein	258.042	32.6769	-7.89677	0.0394157
PA49_2741	scaffold_23	31661	PA2140	probable metallothionein	66.4078	8.43274	-7.875	0.0441719
PA49_5125	scaffold_57	43100	PA2522	outer membrane protein precursor CzcC	115.739	14.7573	-7.84286	0.0359488
PA49_4462	scaffold_45	17557	PA0113	probable cytochrome c oxidase assembly factor	294.092	37.9473	-7.75	0.0422816
PA49_2726	scaffold_23	13214	PA2154	conserved hypothetical protein	246.658	32.6769	-7.54839	0.0431164
PA49_6289	scaffold_81	7323	PA0052	hypothetical protein	150.841	20.0278	-7.53158	0.0394157
PA49_1275	scaffold_120	1	PA4142	secretion protein [Pseudomonas aeruginosa]	237.171	31.6228	-7.5	0.0431328
PA49_4681	scaffold_49	31703	PA4302	TadA ATPase	172.66	23.19	-7.44545	0.0409899
PA49_1825	scaffold_160	2442	PA2303	hypothetical protein	351.962	47.4342	-7.42	0.0493629
PA49_2119	scaffold_191	2	PA2302	peptide synthetase [Pseudomonas aeruginosa]	295.989	40.0555	-7.38947	0.0485279
PA49_5035	scaffold_55	11585	PA0274	hypothetical protein	131.867	17.9196	-7.35882	0.0418207
PA49_5126	scaffold_57	44385	PA2521	Resistance-Nodulation-Cell Division (RND) divalent metal cation efflux membrane fusion protein CzcB precursor	147.046	20.0278	-7.34211	0.0418207
PA49_2020	scaffold_18	60318	PA2919	hypothetical protein	106.253	14.7573	-7.2	0.0441719
PA49_6268	scaffold_80	30125	PA0144	hypothetical protein	180.25	25.2982	-7.125	0.0457518
PA49_4684	scaffold_49	35423	PA4305	RcpC	217.248	30.5687	-7.1069	0.0493629
